# Supplementary material for: Malformin C preferentially kills glioblastoma stem‐like cells via concerted induction of proteotoxic stress and autophagic flux blockade
Source: Mol Oncol. 2024 Oct 27;19(3):785–807. doi: 10.1002/1878-0261.13756 (PMC11887673; doi:10.1002/1878-0261.13756)
Supplement: Supplementary file 2 — Table S1. Fungal strains used in the extract screen and their sources. Table S2. The top 500 deregulated genes after incubation of 50 nm malformin C after 2, 4 and 6 h. Table S3. Top positively and negatively enriched signatures from gene set enrichment profiling using the gene ontology collection. Table S4. Top 20 most enriched proteins identified in Az‐mal. C pulldown. Table S5. Top 10 ‘canonical pathways’ identified from the 300 most enriched proteins from the Az‐mal. C pulldown. Table S6. Top 5 ‘molecular functions’ identified from the 300 most enriched proteins from the Az‐mal. C pulldown. [file MOL2-19-785-s001.zip]

Archive with 2 entries (2 files):
- mol213756-sup-0002-TableS2.xlsx
- mol213756-sup-0003-Tables.pdf
