# Supplementary material for: Malformin C preferentially kills glioblastoma stem‐like cells via concerted induction of proteotoxic stress and autophagic flux blockade
Source: Mol Oncol. 2024 Oct 27;19(3):785–807. doi: 10.1002/1878-0261.13756 (PMC11887673; doi:10.1002/1878-0261.13756)
Supplement: Supplementary file 2 — Table S1. Fungal strains used in the extract screen and their sources. Table S2. The top 500 deregulated genes after incubation of 50 nm malformin C after 2, 4 and 6 h. Table S3. Top positively and negatively enriched signatures from gene set enrichment profiling using the gene ontology collection. Table S4. Top 20 most enriched proteins identified in Az‐mal. C pulldown. Table S5. Top 10 ‘canonical pathways’ identified from the 300 most enriched proteins from the Az‐mal. C pulldown. Table S6. Top 5 ‘molecular functions’ identified from the 300 most enriched proteins from the Az‐mal. C pulldown. [file MOL2-19-785-s001.zip › mol213756-sup-0002-TableS2.xlsx]

## Sheet: 2 Hours
JUN	3.73179
ADAMTS1	3.60544
ATF3	3.36671
EGR1	2.98236
HES5	0.412201
FOS	2.29874
DUSP16	2.26863
NFIL3	2.19879
PPP1R15A	2.12938
RHOB	2.09016
KLF6	2.05723
DUSP1	2.05009
DUSP10	2.0437
AXUD1	2.01987
KLF6	1.96166
LOC401317	1.87782
KLF11	1.86822
CREB5	1.86222
LOC650757	0.553301
JUND	1.80078
ZFP36	1.79058
ID3	0.561453
CXCR7	0.565664
CXCR7	0.565968
BTG3	1.7459
NDP	0.577184
PGM2L1	1.72239
CLK1	1.72191
SLC25A25	1.71921
FOSB	1.70931
DUSP6	0.601559
EGR2	1.65882
TNFRSF12A	1.64463
OMG	0.621553
RGS16	1.59827
TRIB1	1.59074
KLF11	1.58849
DUSP10	1.56764
MXD1	1.55262
LDLR	1.54861
RIN2	0.645982
DDIT4	0.652542
EIF2AK3	1.52341
IER5L	1.52266
COQ10B	1.5219
LRRC45	0.662793
SERTAD1	1.50791
HSPA6	0.663273
FAM46C	0.664491
HEY1	0.67116
CYR61	1.48936
ZNF295	1.48699
YRDC	1.48656
CAMTA1	1.47118
ARC	1.47045
DNAJB9	1.46107
FAM53C	1.45686
CD200R1	0.687454
CREB5	1.45351
CLK1	1.4516
SLC25A10	0.697009
SOX9	0.697914
IL12A	1.42268
TELO2	1.42233
WEE1	1.41566
KIAA1751	0.707105
DDIT3	1.41038
MCL1	1.40824
TGIF1	1.40331
SPRY2	1.39545
KLF9	1.39448
GADD45G	0.718151
BRSK1	1.39179
C10ORF140	0.718901
TGIF1	1.39081
CLK1	1.38959
RGMA	0.720029
LOC644919	0.721955
OPRL1	0.722751
CX3CL1	0.723722
NKX2-2	0.724091
ASCL1	0.72656
SOX21	0.728251
ZC3H12C	1.37001
LRRFIP1	0.732474
LOC644132	1.36337
C8ORF48	0.733911
SLC38A2	1.35774
INSM1	1.35757
FAM181B	0.736915
EIF5	0.738065
SCML1	1.35253
GRPEL1	1.35192
TMEM100	0.73987
ZCCHC24	0.740582
LOC148430	0.741229
SGK	0.741561
TRAF6	1.34505
EIF1	1.34505
TMEFF2	1.34365
MGC61598	0.744409
RPL8	1.34183
PNMAL1	0.745316
CBX4	0.746614
RNF165	1.33716
LOC100131718	0.74787
PRAGMIN	0.747909
ERRFI1	1.33575
PSRC1	0.749273
RASSF1	1.33183
C1ORF109	1.33178
SHROOM2	0.751538
EID2B	0.75337
GADD45A	1.3273
C1ORF55	1.32446
FAM18B	1.32422
MGC16121	0.756012
ZNF30	0.756081
SOX10	0.75653
PHLDA1	1.32146
MAFG	1.31869
LOC728903	0.758759
UBE3C	1.31756
NR4A2	1.31645
ZEB2	1.31378
IGDCC3	0.761734
MAP3K1	0.76201
HBEGF	1.3119
SGK1	0.762502
SOX8	0.762576
CCND1	1.31125
CD63	0.76405
PLCXD1	0.764794
SGK1	0.7648
GPR89C	0.765353
SOX18	0.765823
HOXA5	0.765862
ZBTB34	1.30558
MGC42105	0.766182
LOC728643	1.30407
FAM181B	0.767263
HEY2	0.767649
LOC387763	1.30225
HEXIM2	0.768705
SNORA25	1.30061
CDR2	1.29829
CEP27	0.770276
PHLDA1	1.29712
MBNL1	1.2967
NUP153	1.29595
HIAT1	1.29393
BMS1P5	0.773035
NR4A2	1.29312
TNFAIP8	0.774491
TRIM43	0.77465
CHD1	1.28987
AHCTF1	1.28794
CASP3	1.28792
C20ORF177	0.77675
CDKN1A	1.28633
MIDN	0.778698
BAMBI	0.778824
NEK2	0.778877
C7ORF68	0.779124
MPG	0.779447
EGR3	1.28207
ARL4A	0.780462
EN2	1.28097
ARL4A	0.781385
LOC100134424	1.27761
TFAP2A	0.782849
USP49	0.783285
FLJ10781	0.783293
HS.580472	0.783442
JMJD1C	1.27615
LOC255167	0.783696
LOC401010	1.27481
ARID5B	1.27357
JMJD4	0.785535
JPH1	1.27183
DCP1A	1.27027
OSR1	0.787571
PIGC	0.787817
ZFAND5	1.269
CDKN2B	1.26885
IDH1	0.788322
INSIG1	1.26804
RUNDC1	0.788659
TPST2	1.26791
PPAP2B	0.789081
HS.582764	1.26724
SPRY4	0.78933
TDG	1.26646
B4GALT6	1.26618
OLIG1	0.789951
DNAJB1	1.26537
ANKRD37	1.26521
TMEM88	1.26498
NFE2L2	1.26462
SOX11	1.26439
SLC35C1	0.791136
CEBPG	1.26377
VEGFA	1.26364
LOC645387	1.26351
PRO1853	0.793628
RNF44	1.25986
IFITM2	0.79374
FOXN3	0.793815
MAP2	1.25882
BCOR	0.794447
CBX2	0.794572
SMARCD2	0.795258
ZC3H7A	0.795693
KIAA0907	1.25616
XYLT2	0.796236
DDX59	1.2559
IER2	1.25589
AEN	1.25584
LOC100131980	0.796726
DUSP19	0.797062
HS.544884	1.25412
DUSP6	0.797972
FCHSD2	1.25305
NNT	0.798386
DLL1	0.798463
C14ORF4	0.798552
CCNL1	1.25198
B3GALT2	0.798835
CBR3	0.798891
CD59	1.25153
ARMCX3	1.25113
CDH11	1.2511
TFAP2A	0.799458
NEU4	0.79952
LOC645233	1.25073
C8ORF45	0.79972
VPS37D	0.799924
DNAJB4	1.2498
MC1R	0.800399
EIF4A1	1.24927
SLC25A45	1.24826
C16ORF72	1.24818
PDGFRA	0.801396
ING1	1.2477
FAM108C1	0.801533
MYC	1.24729
KLHL24	1.24721
LOC732360	1.24656
UCK2	1.24569
CPSF3L	0.802857
HS.566614	1.24509
GPR1	1.24506
PEX11B	0.803282
TBC1D9	1.24457
MAFF	1.24412
LOC642946	0.803829
ILK	1.24404
ARF6	0.804186
LOC730525	0.804233
HNRPDL	1.24337
LOC653145	1.24298
TMEM17	0.804547
C18ORF51	0.80494
LOC401056	0.804996
KCNJ10	0.805354
GOLSYN	0.805718
RAB13	1.24094
ELAVL1	1.24083
SDHAF1	0.806192
FAM63A	0.806276
ZNF823	0.806504
LOC100134648	0.806591
KIF20A	0.806598
DUSP10	1.23832
BRIX1	1.23805
SIAH2	1.23798
SPIN4	0.807791
IRF2BP2	1.23693
HINT3	1.23685
SLC25A25	0.808583
RTN4R	0.808749
MEF2D	1.23566
TNFRSF10B	1.23531
KBTBD2	1.23524
CXXC5	0.809653
ZNF14	0.809901
AP3M2	0.810274
MGC4677	1.23362
VEZT	1.23341
SYT11	1.23276
LOC730313	0.81121
C16ORF59	0.811695
PPM1D	1.2318
FNIP1	1.23173
LOC646312	0.812056
PLD6	1.23104
RIMKLB	1.231
FAM100B	1.23081
SAC3D1	0.812481
PIM3	1.23069
FAM60A	1.23053
IFFO1	0.812922
ERF	1.22981
SMPD1	0.813141
DCUN1D3	1.22965
LOC400145	0.813417
THY1	0.813699
HS.558212	1.2288
C20ORF111	1.22834
LOC646909	0.814471
DDX21	1.22749
CCDC60	0.814757
TRIL	0.814914
ETS1	1.22705
SNORA61	1.22699
C3ORF54	0.815206
EXTL3	1.22657
PPAP2B	0.815311
HS.423734	0.815741
TPST2	1.22586
LOC645835	0.815833
C15ORF52	0.815874
UBE2K	1.22565
GPR19	1.22554
C1ORF106	0.816046
LOC648852	0.816345
C18ORF21	0.816583
MYC	1.22455
FLJ20581	0.81667
POP4	0.816909
UBL4A	0.816922
FLJ40722	0.816979
R3HDM1	0.817069
PIGM	0.817115
LOC100132585	0.817155
BAZ1A	1.22344
LPIN2	0.81744
MSTO1	0.817658
RBBP4	0.81788
KIR3DL1	1.22261
C9ORF140	0.817973
EID2	0.818136
HMOX1	1.22224
BTG3	1.22198
MUM1	0.818348
CA14	0.818399
IGF2BP3	0.818428
DIXDC1	0.818488
EHD3	0.818497
LOC728253	0.818701
HS.566930	0.81895
LOC646966	0.818971
BHLHB2	0.819188
EHD1	0.819552
FLJ46361	0.820019
DACT1	0.820092
RGS2	1.21886
C13ORF34	0.82047
GEM	1.21881
HS.193406	0.820742
HS.486010	1.21841
STK3	1.21805
KHK	0.821016
MIR542	0.821289
HEG1	1.2175
CCDC51	0.821416
LOC727848	0.821903
LOC652676	1.21627
DBT	0.822217
EMX2OS	1.21616
DHRS13	0.822539
C3ORF70	0.822592
FZD7	0.822678
C14ORF32	1.2154
SPATA2L	1.21535
HS.551832	1.21513
JMJD1C	1.21499
ISL2	1.2149
LIF	1.21472
AURKA	0.823236
IGDCC3	0.823283
KLHDC8B	0.823327
HS.535028	0.823636
SOX13	0.823988
ERBB3	0.823991
ZNF286C	1.2136
LRRC26	0.824146
C20ORF55	0.824155
CCNF	0.824169
C21ORF58	0.824348
LOC644634	0.824365
LRRC8A	1.2128
SRI	0.824784
LAT	0.824978
PCBD1	0.825011
BTAF1	1.21201
ALG3	1.21178
ATP1A2	0.825321
CCPG1	0.82538
KIFC1	0.825393
LOC100190938	0.825719
RPIA	1.21088
IER5	0.825874
SIK1	1.2107
FBXO45	1.2104
C17ORF97	0.826355
RAB34	0.82643
KIAA0100	0.826449
DKFZP451M2119	1.20994
LOC728500	0.82669
MYB	0.826737
PRRG1	1.20942
HNRNPA2B1	0.826913
GLRX	0.827278
LOC199800	1.20873
HDGF2	0.827322
CXXC5	0.827377
RABGGTB	1.20843
FLJ36131	0.827558
PTGR2	0.827644
RYBP	1.20807
HS.583653	1.20771
ANKRD34A	0.82804
IL1RAP	1.20763
PANK2	0.828115
LOC644162	1.20744
LOC100128126	0.828574
AHR	1.20662
RABGEF1	0.829025
LOC401650	0.829255
UBE2E1	0.829265
ARHGEF2	1.20544
HAGHL	0.829615
PDLIM5	0.829717
E2F6	1.20467
ZSCAN22	1.2046
BLZF1	0.8302
STAM	1.20451
LOC729764	1.20441
PCBD1	0.830303
DICER1	0.830312
C12ORF76	0.830544
YIF1B	0.830582
YTHDF3	1.20392
ZBTB11	1.20365
C17ORF101	0.830847
IRS2	1.20356
DACT1	0.830888
FLRT3	0.830949
LOC652837	0.830951
DOLK	0.831146
LOC100132564	0.83151
ZNF69	0.831563
CENPA	0.831571
RAB24	0.831663
LOC389901	0.831707
NGDN	1.20193
UBFD1	1.2019
CIC	1.20179
TMLHE	0.832258
DENND5A	1.20107
C1ORF128	0.832673
HS.560741	0.832749
ATF4	1.20075
WSCD1	0.832874
C1ORF63	1.20062
TPRG1L	0.832913
FKBP3	0.832998
ZNF434	0.833025
SLC35B3	0.833066
KDM6B	1.20037
LOC644517	0.833103
STOX1	0.833114
LOC100128526	0.833146
KBTBD10	1.19969
BCCIP	0.833702
CBLL1	1.1994
RAPGEF2	1.1994
CYCSL1	0.833789
FCAR	0.833859
FAM73A	0.833947
SCYL1BP1	0.834131
AFF4	1.19872
HOXC6	0.834247
LOC651381	1.19859
SEC23A	1.19853
WTAP	1.19838
LOC100129882	0.834477
C21ORF24	0.834562
CCT3	1.19805
HS.22566	1.19804
HS.572444	0.834709
ZNF219	0.834824
KIF11	0.835012
GNAI1	0.835044
ZNF394	0.835095
ID4	1.19743
LOC729737	1.19714
ACTC1	1.19704
AHI1	1.19701

## Sheet: 4 hours
ADAMTS1	8.88135
FOS	8.49196
JUN	5.99209
ZFP36	5.89363
AXUD1	5.80185
ATF3	5.76971
KLF6	5.68798
PPP1R15A	5.5618
EGR1	5.4103
FOSB	5.06874
KLF6	4.79119
CDKN1A	4.47404
EGR2	4.1469
GEM	3.77328
DUSP1	3.66566
GEM	3.63972
SERTAD1	3.62292
KLF11	3.4166
ANKRD10	3.21028
NR4A2	3.18593
SLC38A2	3.10796
CREB5	3.07687
NFIL3	3.01677
LDLR	2.98888
NR4A2	2.97734
ANKRD10	2.95252
PGM2L1	2.93553
SLC25A25	2.90713
DUSP10	2.8683
TRIB1	2.80134
DUSP16	2.79516
ELF1	2.78898
CLK1	2.7657
GADD45A	2.7549
BCL6	2.73681
TNFRSF12A	2.73077
FBXO32	2.72871
SLC2A3	2.69546
LOC387763	2.69483
KLF9	2.68013
GADD45A	2.67203
ARID5B	2.65459
OMG	0.377097
HBP1	2.63468
CASP3	2.61468
COQ10B	2.58885
PIM3	2.57307
HBEGF	2.55648
KLF11	2.5451
HBP1	2.53956
MNT	2.53121
CLK1	2.48669
BTG3	2.47752
WEE1	2.45294
RGS2	2.44668
JUNB	2.43757
CXCR7	0.415179
IER5L	2.36512
LOC401317	2.35604
IRX5	2.33442
EIF2AK3	2.33225
EFNA1	2.32524
PNMAL1	0.430807
MAFF	2.30722
IRF2BP2	2.287
GADD45B	2.28382
KLF4	2.25783
CCNL1	2.25481
AKAP7	0.445401
TMEFF2	2.23439
PIGM	0.450003
EFNA1	2.21705
SOX10	0.458963
PRICKLE1	2.17086
EMP1	2.1657
SDHALP1	2.14638
NFKBIA	2.1461
IRS2	2.14206
TGIF1	2.13445
CXCR7	0.469423
KLHL24	2.12657
TPST2	2.12276
C20ORF111	2.11788
ERRFI1	2.11205
NDP	0.474779
CDH11	2.09565
FAM100B	2.064
INSIG1	2.05818
TGIF1	2.05653
FLRT3	0.490072
HS.535028	0.491864
JUND	2.03262
CLK1	2.03192
SLC3A2	2.03023
PDE7B	0.494127
TPST2	2.00709
RGS16	2.0048
LOC100131261	0.498878
KLF2	2.00437
FAM46A	2.00079
SGK1	1.99926
DNAJB9	1.99712
EIF1	1.99519
SLC30A1	1.99318
ERBB3	0.501726
HNRNPA2B1	0.506101
ZIC2	1.97423
HRK	1.97419
P2RX7	1.97124
ETNK1	1.96538
OLIG1	0.508863
FLJ10781	0.509496
SGK	1.95617
CHSY3	1.95538
C17ORF97	0.512537
HNRPDL	1.95053
MAP3K1	0.513493
CBLL1	1.94684
BTG3	1.94496
ATF4	1.94062
DUSP5	1.93856
INSM1	1.93667
EGR3	1.93536
HS3ST3A1	1.93463
ARC	1.93265
SGK1	1.93096
NEU4	0.519286
EN2	1.92477
PEX11B	0.519804
B4GALT5	1.91325
IGFBP3	1.90965
LOC644132	1.90924
IGFBP3	1.9084
TNFRSF10B	1.90127
ZSWIM4	1.89721
LOC100134424	1.89688
SLC30A1	1.89675
LOC645381	1.88992
PIGC	0.529638
CITED2	1.88793
BACH2	1.88752
YPEL5	1.88524
HOXA5	0.531115
RHOB	1.87864
HS.579631	0.532988
C2ORF64	0.533838
GFOD1	1.87284
ZCCHC24	0.535422
BRSK1	1.86694
JMJD1C	1.85132
WSCD1	0.540384
DCP1A	1.85033
FAM46C	0.542089
ZNF30	0.543568
ARV1	0.544249
NKX2-2	0.54489
LOC346887	1.83422
ISG20L1	1.83419
LOC148413	0.545449
MUM1	0.54574
NAMPT	1.82684
TMEM177	0.548458
PHLDA1	1.82324
FAM100A	1.82314
AEN	1.81909
C17ORF90	0.549992
C1ORF106	0.551463
MGC42105	0.552297
MBNL1	1.81045
C5ORF41	1.8104
MXD1	1.80999
SFRS5	0.552676
PNRC2	0.554457
MAT2A	0.554815
LOC339804	0.557479
FAM5C	0.558731
KLF4	1.78896
RND3	1.78596
CDKN2B	1.78402
C17ORF91	1.78305
CDKN1B	1.78203
SFRS5	0.561489
HS.445581	0.561769
MAP2K3	1.7796
ZSWIM6	1.77944
C3ORF70	0.562634
MKKS	0.562716
PDLIM3	1.77679
ING1	1.77424
ATP10B	0.564163
MED20	0.565231
LPIN1	1.76661
FEM1B	1.76594
RNF44	1.76461
LRRC20	0.568414
CYR61	1.75773
FAM53C	1.75745
PPM1D	1.75704
ZNF434	0.569862
PDGFRA	0.572607
C17ORF58	0.572766
LOC650832	1.7457
PELI1	1.74371
OGT	0.575122
DUSP10	1.7378
CREB5	1.73749
SLC3A2	1.73605
CHKA	1.73589
SPRY2	1.73532
CCDC71	0.576418
C7ORF68	0.576534
MEF2D	1.72919
RBBP6	1.72871
PPTC7	1.7271
LOC401431	0.579208
GPR19	1.72522
NAB2	1.72359
GAL3ST4	0.580461
C21ORF58	0.580838
NFE2L2	1.72159
IL11	1.71912
TRIL	0.582471
PDLIM3	1.71681
ARMCX1	1.71675
MEF2A	1.70872
PFKFB3	1.70758
SCML1	1.70124
ETNK1	1.70046
SLC25A10	0.588338
FNBP1	1.69965
KIAA1751	0.588743
ZSWIM1	0.588918
GRPEL1	1.69672
BCAN	0.58953
RBM12	0.589582
JMY	1.69581
YRDC	1.69459
C15ORF52	0.59042
KBTBD2	1.69219
WDR20	1.69207
SPATA2L	1.69135
MEX3B	1.69118
CHKA	1.69015
KLHL12	0.592323
PHF13	1.6857
HES5	0.593794
ASCL1	0.594611
CNKSR3	1.68045
PAWR	1.67946
IER2	1.67719
C8ORF45	0.596451
LOC728006	0.597136
LIF	1.67464
ID3	0.597162
DEDD2	1.67359
AGGF1	0.597526
VEGFA	1.6731
FNIP1	1.67264
TFB2M	1.67188
SQSTM1	1.66652
NLRX1	0.600306
CHD1	1.6653
LARP6	1.66399
KIAA0355	1.66217
MAFG	1.66032
ARMCX1	1.65965
LOC731878	1.65935
PRIM1	0.603633
NOV	1.6554
SUOX	0.604537
TNS3	0.604638
ARIH1	1.6535
FAM181B	0.605243
RUNX1	1.65077
CDCA7	0.605979
DBT	0.606096
PRMT6	0.606148
LPAR4	0.606432
C5ORF41	1.64866
KLHL21	1.64795
KIAA0907	1.6475
ZNF302	0.607074
EIF5	0.608663
ATP1A2	0.60924
LOC202781	0.609385
C17ORF97	0.609547
DOLK	0.60974
SLC3A2	1.63988
KIF20A	0.610161
C16ORF72	1.63807
CLK3	1.63802
MSTO1	0.611175
OKL38	1.63614
JMJD1C	1.63335
WDR43	1.63192
HNRNPA2B1	0.613187
LOC221710	1.63056
WSB1	1.62858
LOC399491	1.62801
C3ORF70	0.614342
MEGF10	0.614773
LOC729375	0.614863
C1ORF107	1.62551
DYRK2	1.62409
MBNL1	1.62404
C1ORF74	0.615854
FLJ36131	0.616661
IL1RAP	1.62082
C16ORF59	0.617849
RLF	1.61549
AHCTF1	1.61393
C20ORF177	0.619863
LONRF3	1.61305
MCL1	1.61299
PLCXD1	0.620859
HMOX1	1.61032
ZFP36L2	1.60957
CDKN1B	1.60946
NEK2	0.62138
C7ORF70	0.622533
KBTBD10	1.60632
TP53BP2	1.60497
TMEM203	0.623142
SHMT1	0.623443
CATSPER2	0.623484
C10ORF140	0.623585
LOC255167	0.624265
TMEM55B	1.60094
CHMP6	0.624856
BACH2	1.60015
C8ORF55	0.625024
TAGLN3	0.62593
RTKN	0.626135
SMUG1	0.626153
AURKA	0.626403
FBXO33	1.59634
KBTBD10	1.59625
GAR1	1.59542
LOC648852	0.627076
NUP50	1.59453
LOC100134648	0.627823
SPC24	0.627901
PDGFRA	0.62807
LRRC8A	1.59214
ZNF827	1.59169
MAGEE1	0.62846
LOC400506	0.628484
LOC730313	0.628689
KLF5	1.59021
IGF2BP3	0.629266
AKAP7	0.629495
NXF1	1.58823
MTMR4	0.630241
MRPS30	1.58655
SDCBP	1.58635
ZSWIM7	0.630484
MEX3D	1.58466
WDR33	1.58317
IDH1	0.631839
MAFG	1.58185
ADAT3	1.58053
TSC22D2	1.58042
MAP1LC3B	1.57931
LOC645332	0.633562
FBXO32	1.57829
LOC392437	1.57794
RASSF1	1.57734
LOC88523	1.57714
NR1D2	1.57506
LRRC1	0.634978
PSRC1	0.635467
HES1	1.57308
RCOR3	0.635748
BAG3	1.57278
MCL1	1.57083
ZNF69	0.636835
CSNK1D	1.56986
PLAUR	1.56815
FRMD5	1.56635
PRMT6	0.638536
JMJD6	1.56532
CHCHD10	0.638947
FRAT2	1.56255
TBC1D15	1.56164
RBM15	1.56033
MGC4677	1.55951
FBRS	1.55913
HS.531457	0.64202
CLK3	1.55579
IRF1	1.55487
SLC35E3	0.643409
TRAF6	1.55413
CRYAB	1.55369
CPT2	0.643965
TFB2M	1.55241
SHROOM2	0.644533
PIM3	1.55137
KCNJ10	0.644637
JPH1	1.54943
CAMTA1	1.54909
LHFPL2	1.54895
SOX11	1.54858
GCLM	1.54793
C9ORF140	0.646433
ALG3	1.54564
GIN1	0.647651
SEPX1	0.647762
PAQR4	0.648017
C1ORF63	1.54246
EXTL2	0.64833
ETS1	1.54126
TRIM11	1.54118
DCUN1D3	1.54029
NOL8	0.649257
C7ORF36	0.649401
OPRL1	0.649564
FAM5C	0.649797
RPL28	1.53842
POLS	1.53805
SCML1	1.538
LOC645452	0.650544
LOC284023	1.53702
EBAG9	0.650751
C7ORF49	0.650952
LOC728098	1.53591
TXNIP	0.651338
THY1	0.651466
EGLN1	1.53487
PTGS2	1.53443
HECA	1.53375
KCNK2	0.652344
PRIM1	0.652352
MGC16121	0.652391
NCOA7	1.53177
PAQR8	0.653158
BAZ1A	1.53078
AP4B1	0.653447
DUSP14	1.53004
CEBPB	1.52931
METRNL	1.52913
C1ORF71	1.52838
ARHGEF2	1.52825
LOC731932	1.5271
DUSP3	1.52689
TM2D3	0.655237
FBXL11	1.52574
DNAJC14	0.655964
PLAT	1.52443
RABGGTB	1.52392
IDI1	1.52373
DHCR7	1.52183
CTHRC1	0.657237
DNAJB4	1.52137
ATF1	1.5211
CDC34	1.52058
FAM86A	0.657718
B3GALNT2	1.52027
ZADH2	0.658041
APITD1	0.65819
BHLHB2	1.5185
INSIG1	1.51681
TMEM203	0.659526
LUC7L	1.51603
LYST	1.51563
C17ORF58	0.659837
ZC3H12C	1.51424
GSPT2	0.660557
SLC26A4	0.660707
ZNF627	0.661149
HNRNPU	0.661212
RMI1	0.661215
GLIS3	1.51211
ZNFX1	1.51152
SIRT1	1.51106
C5ORF54	0.662019
PTCD2	0.662038
CBY1	0.662485
SLC25A25	1.50926
ISL2	1.50897
PRR3	0.663028
C4ORF27	0.663805
SHPK	0.664131
HNRPLL	1.50557
LOC728661	0.664276
HMGCR	1.50533
C18ORF51	0.664315
HMMR	0.664604
SIPA1L2	1.50435
C18ORF8	1.50421
PIGC	0.664992
CDR2	1.50311
RHPN2	1.50223
AKTIP	0.665682
ELL	1.50137
LCMT2	0.666109
NR1D2	1.50106
KLHL12	0.666466
LOC100132585	0.666525
LOC199800	1.49889
SEH1L	1.49814

## Sheet: 6 hours
ADAMTS1	14.5879
KLF6	12.3986
FOSB	11.3088
CDKN1A	10.7717
ATF3	10.6288
AXUD1	10.1273
FOS	10.003
JUN	9.97588
GEM	9.7421
KLF6	8.90759
ZFP36	8.78635
GEM	8.42651
EGR2	7.82536
PPP1R15A	7.6953
EGR1	7.45213
LOC387763	6.39371
GADD45A	5.61503
NFIL3	5.61237
DUSP1	5.34404
SGK1	5.22515
GADD45A	5.20115
SGK1	4.9577
RGS2	4.9544
NR4A2	4.9338
SERTAD1	4.87075
SGK	4.73399
ANKRD10	4.70742
FBXO32	4.65826
HBEGF	4.54605
TRIB1	4.49773
HBP1	4.41639
NR4A2	4.41064
KLF9	4.41021
ELF1	4.3671
BCL6	4.35251
ARID5B	4.34426
KLF4	4.29488
ANKRD10	4.27408
SLC30A1	4.26206
EMP1	4.22943
DUSP10	4.21903
GADD45B	4.15416
WEE1	4.13508
PIM3	4.10545
SLC38A2	4.07167
CXCR7	0.245802
HBP1	4.02814
CASP3	3.9849
IRF2BP2	3.93749
IER3	3.92474
PGM2L1	3.84383
SDHALP1	3.82054
PRICKLE1	3.79095
OLIG1	0.266933
FAM46A	3.73837
SLC2A3	3.70938
SLC30A1	3.69879
NFKBIA	3.69567
SLC25A25	3.66463
ERRFI1	3.59812
KLF11	3.57458
CLK1	3.5702
IER5L	3.54447
CREB5	3.49773
DUSP16	3.48321
CITED2	3.44264
ZIC2	3.43291
EIF2AK3	3.41607
TNFRSF12A	3.3996
KLF2	3.36714
LOC401317	3.36551
IRX5	3.32603
COQ10B	3.32023
MAFF	3.25486
DUSP5	3.239
CLK1	3.23341
RN7SK	3.15452
AKAP7	0.322325
LDLR	3.09843
CCNL1	3.09339
OMG	0.324294
ID3	0.325073
IRS2	3.06447
TGIF1	3.03532
KLF4	3.01624
HRK	3.01382
SOX10	0.331888
C20ORF111	3.00732
CDH11	2.99287
C17ORF91	2.985
GFOD1	2.94587
JUNB	2.93637
SLC3A2	2.91102
KLHL24	2.88954
CYR61	2.87936
LOC399491	2.87814
BTG3	2.86459
TGIF1	2.86159
FAM5C	0.349529
TFPI	2.8579
DDIT3	2.85571
FAM100A	2.85419
LOC650832	2.8401
LIF	2.82611
B4GALT5	2.82505
PNMAL1	0.356458
ETNK1	2.80363
HNRPDL	2.80113
IL11	2.79744
TPST2	2.78931
KLF11	2.78135
YPEL5	2.77438
LOC346887	2.76964
TNFAIP3	2.76959
ERBB3	0.36216
FLJ10781	0.364691
RHOB	2.74113
MNT	2.72972
FNBP1	2.72912
CLK1	2.71665
JMY	2.71543
EGR3	2.70803
CXCR7	0.370365
RN7SK	2.69633
ZSWIM4	2.68362
PIGM	0.373116
NAMPT	2.67529
PHLDA1	2.67319
CDKN1B	2.66413
MED20	0.375404
SFRS7	0.376923
HS3ST3A1	2.62914
EFNA1	2.60904
KBTBD10	2.60547
C5ORF41	2.60187
CEBPB	2.58336
ARV1	0.387961
LOC644132	2.57655
DCP1A	2.57277
EFNA1	2.57124
LOC645381	2.56419
RBBP6	2.56103
MUM1	0.391344
C17ORF97	0.392952
LRRC20	0.39401
NDP	0.395031
LOC100134424	2.52273
SHMT1	0.396595
WSCD1	0.396757
RGS16	2.51622
ARC	2.51166
C20ORF177	0.398533
MAP2K3	2.50806
ATP10B	0.399471
FAM5C	0.399528
FLRT3	0.400015
AEN	2.49804
HOXA5	0.401532
LOC338758	2.48192
MTMR11	2.48075
MGC42105	0.403357
SPRY2	2.46683
JMJD1C	2.46287
EN2	2.4607
MXD1	2.4549
CDKN1B	2.45451
BCAN	0.407785
SPATA2L	2.44401
PEX11B	0.410883
TPST2	2.4296
KIF20A	0.411766
TNFRSF10B	2.42659
KLF5	2.42332
PAFAH1B1	0.413494
ZCCHC24	0.413989
MKKS	0.414019
C17ORF58	0.414335
BACH2	2.41301
NDRG1	2.40777
KLHL12	0.415645
C5ORF41	2.40445
PDE7B	0.4159
KCND2	0.41654
FAM108B1	2.39786
BOLA3	0.417514
RIPK2	2.39483
C1ORF106	0.417722
BOLA3	0.417879
LOC339804	0.41925
GAL3ST4	0.420336
HS.445581	0.420458
RNF44	2.37476
CHKA	2.37133
PIM3	2.37073
RBM12	0.42257
SLC3A2	2.34914
EIF1	2.34692
PDLIM3	2.34051
FAM100B	2.33944
WDR43	2.33615
UPP1	2.33549
MAT2A	0.42924
LONRF3	2.31853
AGGF1	0.431417
PELI1	2.31761
GAD1	2.31274
RND3	2.30237
INSM1	2.30026
TMEFF2	2.29248
SMUG1	0.437687
FAM86A	0.438864
LPAR4	0.43973
LOC729375	0.440195
TSC22D2	2.27117
CDCA7	0.440458
ARIH1	2.26875
SIRT1	2.26592
NUP50	2.26236
YRDC	2.26155
SDCBP	2.25991
DUSP10	2.25639
ETNK1	2.25339
BTG3	2.25127
C7ORF70	0.444654
CBLL1	2.24478
CNKSR3	2.24425
RBBP6	2.24084
C17ORF90	0.446518
PAWR	2.23947
NAB2	2.23704
FEM1B	2.23576
ALG3	2.23451
RTKN	0.448135
SLC25A10	0.448941
ADAT3	2.22737
KBTBD10	2.22643
TSC22D2	2.22632
C7ORF68	0.449803
MCL1	2.22071
INSIG1	2.21862
KLHL21	2.21381
TFPI	2.21267
RUNX1	2.20962
IGFBP3	2.19892
C2ORF64	0.455285
PIGC	0.456233
PPTC7	2.18438
MBNL1	2.18161
LOC731878	2.17961
ZSWIM6	2.17847
CCNL1	2.17755
JUND	2.17712
CBY1	0.459494
IRF1	2.17534
PLAUR	2.17352
SIK1	2.1718
ATF4	2.17029
HS.579631	0.461394
PDLIM3	2.1671
HIST2H2AA3	2.16445
C21ORF33	0.464775
ZNF697	2.1485
LARP6	2.14849
LOC645332	0.465734
ETNK1	2.14649
C8ORF55	0.46637
HECA	2.14271
ZNF581	2.13775
NAMPT	2.13699
NLRX1	0.468275
C3ORF70	0.470202
SCML1	2.12464
NR1D2	2.12193
IGFBP3	2.12074
FBXO32	2.11802
HNRPDL	0.472418
CPT2	0.472583
CD44	2.11563
PLCXD1	0.473193
C17ORF58	0.47332
TBC1D15	2.11254
PFN2	0.473385
SLC39A3	0.473644
SAMD4A	2.10961
PRIM1	0.474048
THY1	0.474292
IER5	2.10245
AURKA	0.476002
FAM120AOS	0.47616
C16ORF75	0.476332
AMZ2	0.476959
TMEM177	0.47715
MTMR4	0.477202
FZD5	2.09411
PDGFRA	0.477556
ASCL1	0.4776
LOC88523	2.09186
IER2	2.09084
MAFG	2.09038
SDCBP	2.08998
OVGP1	2.08865
FLJ46906	2.08753
ISG20L1	2.08701
SLC3A2	2.08387
GPR19	2.08387
LOC728098	2.08351
ZFP36L2	2.08305
RMI1	0.480519
DEDD2	2.07832
TNS3	0.482031
LYST	2.07263
PAQR4	0.482536
SPAG9	2.07178
FBXO33	2.07008
BTG1	2.06981
NKX2-2	0.483181
CGGBP1	2.06929
SNORD35B	2.06811
RPS6KA3	2.06514
ATP6V0E2	0.484494
EGLN1	2.0631
DBNL	0.484886
CHKA	2.05942
ASB6	2.05874
VEGFA	2.05819
OLIG2	0.48695
TMEM203	0.487441
CAMK2D	2.05128
BRSK1	2.05097
MGC4677	2.05095
SEPX1	0.487651
ARID4B	2.05011
LOC728006	0.48798
CSNK1D	2.0465
ZNF30	0.488737
MRPS30	2.04566
ZNFX1	2.04121
LHFPL2	2.039
NEU4	0.490474
FNIP1	2.03772
ISL2	2.03728
OPRL1	0.491175
CD59	2.03508
ZNF252	0.491978
SLC25A15	0.492171
DOLK	0.492662
SPSB3	2.02511
C12ORF32	0.493858
CHCHD10	0.494114
SKP2	0.494181
PNPLA8	2.02354
ZMIZ1	2.02353
P2RX7	2.02279
SPC24	0.494834
PFKFB3	2.02078
C7ORF30	0.495186
CREB5	2.01929
ELL	2.01537
PTCD2	0.496454
SQSTM1	2.01339
BHLHB2	2.01206
C17ORF97	0.497433
TMEM118	0.497616
SLC25A25	2.00915
CHMP6	0.497858
C17ORF58	0.497866
GTF2H5	0.497894
PSMG4	0.497915
IDH1	0.497933
SMOX	2.00744
MEF2A	2.00607
ARHGEF2	2.00224
UBE2D4	0.499525
ATL2	2.00073
MCL1	2.00029
PTGS2	2.00019
UGP2	0.500372
JMJD1C	1.9979
C1ORF19	0.501378
SUOX	0.501561
POLR3GL	0.502862
RASSF1	1.98852
SLC35E3	0.503026
MEGF10	0.503257
ATF1	1.9855
PPRC1	1.9843
SPIN4	0.504232
TP53BP2	1.98002
AURKA	0.505049
AHCTF1	1.97819
MEF2D	1.97635
HS.535392	1.9755
MAFG	1.97503
KCNK2	0.507303
E2F2	0.507315
GLIS3	1.97099
COMMD3	0.507489
ARMCX1	1.96905
PIK3CA	1.96887
ING1	1.96876
RNF19A	1.96852
PAOX	0.508076
MMACHC	0.50814
FAM53C	1.96745
EBAG9	0.508345
C16ORF72	1.96459
CDKN2B	1.96429
C3ORF70	0.509268
GAD1	1.96065
APITD1	0.510128
RNF103	1.96014
CHMP1B	1.95635
TMEM203	0.511223
ASB6	1.95419
FBRS	1.95334
C16ORF59	0.512605
PPM1D	1.95018
ARMCX1	1.94866
SIN3A	1.94832
SNX30	1.94575
ZNF302	0.514208
LOC400506	0.51443
ETS1	1.94187
MAFF	1.94125
SALL1	1.93973
LOC401431	0.515677
C8ORF40	0.515925
PNRC2	0.516098
NCOA7	1.93747
UTX	1.93744
NLGN3	0.516205
SRBD1	0.516244
LOC221710	1.93506
MEX3B	1.93495
LOC100131261	0.516817
FAM108B1	1.9347
NFE2L2	1.93395
NEK2	0.517083
HRASLS	0.517327
MSTO1	0.517506
RBBP9	0.517658
ZC3H12C	1.93169
KIAA0907	1.93019
PIGF	0.518092
HS.413494	0.518137
PRIM1	0.518644
KRAS	1.92722
WDR33	1.92546
C1ORF107	1.9243
RABL2B	0.519951
LARP1B	1.92315
CCNB1	0.520269
ORC5L	0.520816
TMOD2	0.520978
CHSY3	1.9186
EIF2C2	1.91828
CHD1	1.91774
TATDN3	0.521818
ZNF434	0.522051
RNFT2	0.522305
VPS36	0.522651
CLK3	1.9133
RBM15	1.91252
AHR	1.91168
ZNF622	1.91161
DNAJB9	1.91052
IL10RB	0.523469
CDC34	1.90917
C1ORF74	0.524464
KLHL22	0.524492
JMY	1.90627
HS.434957	1.906
NOV	1.90581
RCAN1	1.90316
ACN9	0.52587
C1ORF61	0.525903
TMEM126A	0.526056
BRCA1	0.526257
EEF2K	0.526515
HES5	0.526732
ACN9	0.52715
TRIL	0.527152
ISG20	1.89586
ETS1	1.89502
ATXN1	1.89358
LOC284023	1.8931
DET1	0.52835
C14ORF131	0.528421
B3GALNT2	1.89051
TFB2M	1.88989
C9ORF140	0.529181
JARID1A	1.88726
DAGLA	0.530095
KIAA1602	1.88499
DBT	0.530512
RCOR2	0.530539
LPIN1	1.884
ZNF828	0.530798
PLEKHF1	1.88341
